# Supplementary material for: A few of my favorite things: circumscribed interests in autism are not accompanied by increased attentional salience on a personalized selective attention task
Source: Mol Autism. 2017 Apr 12;8:20. doi: 10.1186/s13229-017-0132-1 (PMC5389148; doi:10.1186/s13229-017-0132-1)
Supplement: Supplementary file 2 — Raw data from experiment 1. [file 13229_2017_132_MOESM2_ESM.csv]

id	group	age	sex	IQ	MatrixTscore	VocabTScore	cong1I	incong1I	cong2I	incong2I	cong4I	incong4I	cong6I	incong6I	diff1I	diff2I	diff4I	diff6I	absdiff1I	absdiff2I	absdiff4I	absdiff6I	Int_acc1_cong	int_acc1_incong	int_acc2_cong	Int_acc2_incong	int_acc4_cong	int_acc4_incong	int_acc6_cong	int_acc6_incong	filter_interests	filter_instruments
2	1	17.1	1	110	63	47	567	626	720	736	1022	1020	1016.5	1193	.1	.02	0	.17	59	16	-2	176.5	.88	.96	.92	.83	.92	.96	1	1	1	1
5	1	15.6	1	87	45	40	657	673	679.5	751	884	845	1233	1100	.02	.11	-.04	-.11	16	71.5	-39	-133	1	.92	1	1	1	.96	1	1	1	0
6	1	14.8	1	97	48	49	624.5	770.5	846.5	872	1339	1315	1480	1416	.23	.03	-.02	-.04	146	25.5	-24	-64	1	.92	1	1	.96	1	.96	.96	1	0
8	1	15.9	1	96	55	41	704.5	720	759	799	1067	1083	1185	1200.5	.02	.05	.01	.01	15.5	40	16	15.5	1	.96	1	.96	.96	1	1	1	1	1
10	1	14.9	1	110	67	45	657.5	721	879.5	1031.5	1332.5	1308	1426	1417	.1	.17	-.02	-.01	63.5	152	-24.5	-9	1	.88	.92	.92	1	.88	1	.92	1	1
11	1	14.3	1	84	36	35	738	713.5	823.5	871.5	1356	1164	1344.5	1209	-.03	.06	-.14	-.1	-24.5	48	-192	-135.5	1	1	1	1	.96	.92	1	.96	1	0
12	1	14	1	117	56	43	945	944	975	904	1316	1114	1769	1744.5	0	-.07	-.15	-.01	-1	-71	-202	-24.5	.96	.96	.96	1	.92	.96	1	1	1	1
13	1	13	1	93	50	42	593	649.5	863.5	680	1092.5	1040.5	1154	1191.5	.1	-.21	-.05	.03	56.5	-183.5	-52	37.5	.88	.83	1	.83	1	1	.79	.83	1	0
14	1	14	1	96	64	45	850	881	1089	976.5	1404	1461.5	1753	1673	.04	-.1	.04	-.05	31	-112.5	57.5	-80	1	.96	.88	.92	.96	.92	.79	.96	1	1
15	1	15.9	1	104	50	55	1092.5	1185	1373	1479.5	1627	1517	1833	2120.5	.08	.08	-.07	.16	92.5	106.5	-110	287.5	1	.96	.96	.92	.79	.96	.79	.75	1	0
6024	1	32.5	1	128	80	52	594	658	694	688	748	844	1121	994	.11	-.01	.13	-.11	64	-6	96	-127	1	.83	.96	.96	1	.88	1	1	1	1
6025	1	28.1	1	89	49	39	1170	1248.5	1470	1351	2011	1724	2004	1992	.07	-.08	-.14	-.01	78.5	-119	-287	-12	.88	.92	.88	.83	.54	.71	.75	.54	1	1
6026	1	30.7	1	107	61	58	639	639	590.5	624.5	979	917	1191	1065	0	.06	-.06	-.11	0	34	-62	-126	.96	.96	.92	.75	1	.96	.96	.96	1	1
6027	1	29.8	1	101	50	51	593.5	601	783	751.5	988	911.5	1225	1209.5	.01	-.04	-.08	-.01	7.5	-31.5	-76.5	-15.5	1	1	.96	.92	.96	1	.96	1	1	1
901	2	20.7	1	129	61	72	562	656	583.5	639	676	676	858	753	.17	.1	0	-.12	94	55.5	0	-105	1	.96	1	.96	1	.92	.96	1	1	0
6004	2	17.2	1	109	49	61	705	766	860	891	949	922	1006	1076.5	.09	.04	-.03	.07	61	31	-27	70.5	.96	.96	.96	.96	.96	1	.96	1	1	0
6009	2	19.2	1	129	68	66	602.5	610	752	784	949	1037	1153.5	1225	.01	.04	.09	.06	7.5	32	88	71.5	.92	.96	.92	.96	.92	.96	.92	.96	1	0
6010	2	18.7	1	118	55	66	769	784.5	655.5	744.5	877	860	866	947	.02	.14	-.02	.09	15.5	89	-17	81	1	.83	1	1	.96	.88	1	1	1	0
6011	2	18.3	1	125	68	61	713	723	743	800	917.5	909	1153.5	1257.5	.01	.08	-.01	.09	10	57	-8.5	104	1	.96	.96	.96	1	.83	1	.83	1	0
6016	2	20.8	1	136	67	72	545	545.5	623	704	795.5	843	952	1147	0	.13	.06	.2	.5	81	47.5	195	.96	1	.96	1	1	.96	1	1	1	1
6017	2	20.4	1	101	37	65	641	680.5	783	790	787.5	868.5	1017	1032	.06	.01	.1	.01	39.5	7	81	15	1	.92	.96	1	.92	1	1	.96	1	1
6018	2	20.1	1	111	49	64	736	784	815	678.5	884	1052	1200.5	1306.5	.07	-.17	.19	.09	48	-136.5	168	106	.96	.96	.96	1	1	1	1	1	1	0
6019	2	14.2	1	99	48	52	657	697	688	751.5	827	844	1216	1241	.06	.09	.02	.02	40	63.5	17	25	.88	1	.96	.92	.71	.88	.92	.88	1	0
6021	2	19.9	1	120	59	64	658	697	767	830.5	1162	1163.5	1415.5	1465	.06	.08	0	.03	39	63.5	1.5	49.5	.88	1	1	.92	.96	.92	1	1	1	1
6022	2	19.7	1	126	63	66	513	537.5	551.5	680	620	700	777	817	.05	.23	.13	.05	24.5	128.5	80	40	1	1	1	1	.96	.96	1	1	1	1
6030	2	17	1	118	61	60	585	682.5	616.5	751.5	956	972	1105	1050	.17	.22	.02	-.05	97.5	135	16	-55	1	1	1	1	.96	1	1	.96	1	1
6099	2	16	1	116	51	67	577	631.5	558	704.5	819	776	879.5	993.5	.09	.26	-.05	.13	54.5	146.5	-43	114	.96	.83	.96	.83	1	.83	1	.83	1	1
8000	2	13.8	1	116	58	60	721	803	807.5	880	964.5	989.5	1226	1210	.11	.09	.03	-.01	82	72.5	25	-16	1	.92	1	.88	1	.92	1	.96	1	0
710	2	18.6	1	112	51	61	655.5	673.5	736	853.5	1055	1064.5	1193	1417	.03	.16	.01	.19	18	117.5	9.5	224	.92	.92	.96	.92	1	.92	.96	.96	1	0
