# Supplementary material for: A few of my favorite things: circumscribed interests in autism are not accompanied by increased attentional salience on a personalized selective attention task
Source: Mol Autism. 2017 Apr 12;8:20. doi: 10.1186/s13229-017-0132-1 (PMC5389148; doi:10.1186/s13229-017-0132-1)
Supplement: Supplementary file 3 — Raw data from experiment 2. [file 13229_2017_132_MOESM3_ESM.csv]

id	group	age	sex	IQ	MatrixTScore	VocabTScore	cong1instr	incong1instr	cong2instr	incong2instr	cong4instr	incong4instr	cong6instr	incong6instr	absdiff1instr	absdiff2instr	absdiff4instr	absdiff6instr	diff1instr	diff2instr	diff4instr	diff6instr	instr_acc1_cong	instr_acc1_incong	instr_acc2_cong	instr_acc2_incong	instr_acc4_cong	instr_acc4_incong	instr_acc6_cong	instr_acc6_incong	filter_$
2	1	17.1	1	110	63	47	570.5	673	754	881	1101	1261	1330	1370	102.5	127	160	40	.18	.17	.15	.03	1	.71	.96	.96	.96	.79	1	.96	1
8	1	15.9	1	96	55	41	778.5	802	888	959	1101	1285.5	1305	1353	23.5	71	184.5	48	.03	.08	.17	.04	.92	.71	1	.88	.88	.92	.96	.88	1
10	1	14.9	1	110	67	45	642	705	703.5	783	1165	1078	1345.5	1409.5	63	79.5	-87	64	.1	.11	-.07	.05	.96	.96	.92	.88	.88	.92	.92	.92	1
12	1	14	1	117	56	43	810	946	945	976	1237	1173.5	1459	1274	136	31	-63.5	-185	.17	.03	-.05	-.13	1	.88	.96	.96	1	1	1	.92	1
14	1	14	1	96	64	45	1042	1018.5	1079.5	1201	1412.5	1420	1898	1610	-23.5	121.5	7.5	-288	-.02	.11	.01	-.15	1	.83	1	.96	.92	.88	.88	.79	1
6024	1	32.5	1	128	80	52	793.5	1090	902.5	976	1239	1124	1584	1240	296.5	73.5	-115	-344	.37	.08	-.09	-.22	.83	.79	.92	.79	.92	.83	.79	.79	1
6025	1	28.1	1	89	49	39	1212.5	1167.5	1299	1448	1637.5	2013.5	2250.5	2075	-45	149	376	-175.5	-.04	.11	.23	-.08	.92	.75	.83	.83	.58	.75	.67	.42	1
6026	1	30.7	1	107	61	58	625.5	738	672	871.5	799	891	936	1233.5	112.5	199.5	92	297.5	.18	.3	.12	.32	1	.96	.96	.92	1	1	.96	1	1
6027	1	29.8	1	101	50	51	977	1076	1363	1105	1388.5	1348.5	1768	1784	99	-258	-40	16	.1	-.19	-.03	.01	.96	1	.88	.96	1	1	.88	.88	1
BD413	1	14.1	1	123	60	66	850.5	931	1050	1003	1320.5	1303.5	1461	1580	80.5	-47	-17	119	.09	-.04	-.01	.08	.83	.83	.92	.92	.92	.92	.88	.96	1
BD508	1	15.1	1	116	62	56	629	773	900	975.5	1000	1047	1276	1186	144	75.5	47	-90	.23	.08	.05	-.07	.79	.96	.92	.88	1	.96	1	1	1
BD724	1	16.5	1	97	46	51	766	817	726.5	783	1020	1099	1120.5	1207	51	56.5	79	86.5	.07	.08	.08	.08	.92	.88	.96	1	.92	.96	.96	.92	1
BD633	1	13	1	119	67	55	791	1144	1049	1283	1516	1579	1955	1867.5	353	234	63	-87.5	.45	.22	.04	-.04	.79	.79	.71	.79	.79	.79	.75	.83	1
BD727	1	16.5	1	119	60	62	829	1042.5	1176.5	1061.5	1302.5	1552	1433	1675.5	213.5	-115	249.5	242.5	.26	-.1	.19	.17	.96	.92	1	1	.92	.96	.88	.83	1
6016	2	20.8	1	136	67	72	593.5	594	671	700	867	1021	1033	1080.5	.5	29	154	47.5	0	.04	.18	.05	1	.96	.96	.88	.92	.96	1	1	1
6017	2	20.4	1	101	37	65	593	643.5	646.5	648.5	829.5	765	1105.5	985	50.5	2	-64.5	-120.5	.09	0	-.08	-.11	.92	1	1	.92	1	.96	1	1	1
6021	2	19.9	1	120	59	64	674.5	881	896	919.5	1020	1316.5	1688.5	1705.5	206.5	23.5	296.5	17	.31	.03	.29	.01	1	.96	.96	1	.88	1	.83	.83	1
6022	2	19.7	1	126	63	66	1155	835	1112.5	1294	1180	1300	1384	1384	-320	181.5	120	0	-.28	.16	.1	0	.88	.96	.83	.96	.92	.83	.96	.96	1
6028	2	18.2	1	117	59	61	705	889.5	784	815	996	1052.5	1336	1273	184.5	31	56.5	-63	.26	.04	.06	-.05	.96	1	.96	1	1	1	.96	.96	1
6029	2	17.7	1	95	49	46	1040	1111	1104.5	1184	1331.5	1227.5	1546	1521.5	71	79.5	-104	-24.5	.07	.07	-.08	-.02	.88	.88	.92	.88	.83	.92	.96	.75	1
6030	2	17	1	118	61	60	595	690	849	831	829	957	1292	1241	95	-18	128	-51	.16	-.02	.15	-.04	.96	.96	1	1	.88	.96	.96	.96	1
6099	2	16	1	116	51	67	641	761	791	768	908.5	964	1152.5	1255	120	-23	55.5	102.5	.19	-.03	.06	.09	1	.75	.83	.88	.92	.92	.92	1	1
BD706	2	14.8	1	121	53	71	1167	1347	1340	1545	1455	1276	1637	1730	180	205	-179	93	.15	.15	-.12	.06	.92	.96	.83	.88	.92	.88	.88	.92	1
BD713	2	17.8	1	90	34	55	954.5	1136	990	1039	1384.5	1387.5	1702	1623	181.5	49	3	-79	.19	.05	0	-.05	.83	.92	.96	.96	.83	1	.79	.96	1
BD717	2	17.3	1	113	68	47	1152	1665	1326	1305	1699.5	1404	1595	1454.5	513	-21	-295.5	-140.5	.45	-.02	-.17	-.09	.71	.79	.83	.88	.96	.92	.75	.83	1
BD718	2	14.3	1	102	42	58	801	938	953.5	1005	963.5	1243.5	1528	1240.5	137	51.5	280	-287.5	.17	.05	.29	-.19	.75	.96	.79	.75	.83	.92	.92	.88	1
BD725	2	16.1	1	129	60	73	736	705	1023.5	1110.5	1061	1106.5	1353	1339	-31	87	45.5	-14	-.04	.09	.04	-.01	.88	.88	.75	.83	.92	.92	.83	.88	1
BD728	2	13	1	126	65	65	844.5	820	908	982.5	1766.5	1736.5	2089	1895	-24.5	74.5	-30	-194	-.03	.08	-.02	-.09	.92	.88	.96	.83	.83	.83	.63	.75	1
BD705	2	16.1	1	147	74	80	567	556	682	692.5	837	754.5	822.5	927	-11	10.5	-82.5	104.5	-.02	.02	-.1	.13	.96	.83	.79	.54	.92	.79	.79	.75	1
