# Supplementary material for: A few of my favorite things: circumscribed interests in autism are not accompanied by increased attentional salience on a personalized selective attention task
Source: Mol Autism. 2017 Apr 12;8:20. doi: 10.1186/s13229-017-0132-1 (PMC5389148; doi:10.1186/s13229-017-0132-1)
Supplement: Supplementary file 4 — Raw data from the PASSION questionnaire. [file 13229_2017_132_MOESM4_ESM.csv]

ID	group	Q1	Q2	Q3	number_interests	Q4	Q5a	Q5b	Q5c	Q6	Q7	Q8a	Q8b	Q8c	Q8d	Q9a	Q9b	importance	interference	expertise
2	1	4	4	video games, video game music, friends	3	4	4	1	4	6	7		3	2	1	5	3	4.28571428571429	2	4
6	1	4	6	xbox	1	6	3	2	1	4	6		2	2		5	5	3.71428571428571	2	5
8	1	2	6	learning	1	4	3	1	2	6	6		5	5	2	5	5	3.42857142857143	4	5
10	1	4	5	formula	1	5	4	3	3	5	6		2	2	1	5	4	4.28571428571429	1.66666666666667	4.5
11	1	3	4	NA	0	5	6	1	3	4	5		4	1		5	3	3.85714285714286	2.5	4
12	1	1	4	Computer	2	4	4	2	1	6	6		5	4		5	3	3.42857142857143	4.5	4
13	1	2	5	Other ga	2	3	6	1	1	4	7	1	4	1	1	5	5	3.42857142857143	1.75	5
14	1	4	6	NA	0	5	6	1	3	5	7		3	1		4	3	4.42857142857143	2	3.5
15	1	4	6	NA	0	6	4	3	1	5	7		1	1		5	3	4.28571428571429	1	4
6025	1	3	6	training, exerceise, diet, nutrition	1	4	4	4	1	5	7	1	4	1	1	5	1	4	1.75	3
6026	1	2	6	church bell ringing, maths, science, finance, au	6	5	5	5	5	2	5	1		2	1	5	4	4.14285714285714	1.33333333333333	4.5
6004	2	3	6	music, b	2	5	4	2	4	5	6		3	1	1	5	4	4.14285714285714	1.66666666666667	4.5
6009	2	3	5	0	0	6	5	2	4	4	6	1	1	1	1	5	3	4.28571428571429	1	4
6010	2	3	6	0	0	4	3	2	2	2	6		2	1	2	5	3	3.14285714285714	1.66666666666667	4
6011	2	5	6	0	0	6	6	6	6	6	7	6	6	2	5	5	4	6	4.75	4.5
6016	2	4	6	language	6	4	2	4	4	5	5.5	5	5	2	2	5	3	4.07142857142857	3.5	4
6017	2	3	6	squash/t	2	4	3	4	3	4	5	5	5	2	2	4	4	3.71428571428571	3.5	4
6018	2	4	2	family,	2	6	6	4	5	6	7	1		1	3	5	3	5.42857142857143	1.66666666666667	4
6019	2	3	6	tennis	1	6	4	3	4	3	6		1	1	1	5	5	4.14285714285714	1	5
6021	2	4	6	literatu	2	4	3	4	3	5	5	4	4	2	4	4	4	4	3.5	4
6022	2	3	6	0	0	5	3	2	1	4	6	1	4	2	3	5	4	3.42857142857143	2.5	4.5
6030	2	3	6	music,dance,family	3	4	3	2	2	4	5	2	3	3		5	5	3.28571428571429	2.66666666666667	5
6099	2	2	6	mathemat	1	4	3	1	4	5	6		1	5	0	5	3	3.57142857142857	3	4
8000	2	4	2		0	4	4	3	4	5	6		4	3		5	4	4.28571428571429	3.5	4.5
901	2	3	6	music, c	2	4	3	3	3	4	6	4	6	4	4	5	4	3.71428571428571	4.5	4.5
710	2	3	6	dog, ninjitsu, comics	3	6	6	6	5	6	7	1		2		5	5	5.57142857142857	1.5	5
